# Supplementary material for: Prevalence and Clonal Distribution of Azole-Resistant Candida parapsilosis Isolates Causing Bloodstream Infections in a Large Italian Hospital
Source: Front Cell Infect Microbiol. 2020 May 25;10:232. doi: 10.3389/fcimb.2020.00232 (PMC7261875; doi:10.3389/fcimb.2020.00232)
Supplement: Table S1 — Detailed information on the 58 Italian and 56 non-Italian (control) isolates studied. This included data on the geographical origin, year of isolation, fluconazole susceptibility phenotype, and microsatellite genotype for all the isolates. Other details, whenever available, were shown. [file Table_1.XLS]

## Sheet: Blad1
				Fluconazole phenotype		Microsatellite typing data
Designation number	Country	Year of isolation	ERG11 sequence mutation(s)	R/S category	MIC value	Genotype	CanpaSTR3A/a	CanpaSTR3A/b	CanpaSTR3B/a	CanpaSTR3B/b	CanpaSTR3C/a	CanpaSTR3C/b	CanpaSTR6A/a	CanpaSTR6A/b	CanpaSTR6B/a	CanpaSTR6B/b	CanpaSTR6C/a	CanpaSTR6C/b
1	Italy	2016	Y132F	R	64	1	25	25	47	75	47	50	8	8	8	8	7	7
2	Italy	2014	Y132F	R	128	1	25	25	47	75	47	50	8	8	8	8	7	7
3	Italy	2016	Y132F	R	32	2	25	25	47	47	47	50	8	8	8	8	7	7
4	Italy	2016	Y132F	R	128	2	25	25	47	47	47	50	8	8	8	8	7	7
5	Italy	2016	Y132F	R	128	2	25	25	47	47	47	50	8	8	8	8	7	7
6	Italy	2018	Y132F	R	64	2	25	25	47	47	47	50	8	8	8	8	7	7
7	Italy	2015	Y132F	R	128	2	25	25	47	47	47	50	8	8	8	8	7	7
8	Italy	2015	Y132F	R	64	2	25	25	47	47	47	50	8	8	8	8	7	7
9	Italy	2015	Y132F	R	64	2	25	25	47	47	47	50	8	8	8	8	7	7
10	Italy	2017	Y132F	R	64	2	25	25	47	47	47	50	8	8	8	8	7	7
11	Italy	2017	Y132F	R	256	2	25	25	47	47	47	50	8	8	8	8	7	7
12	Italy	2017	Y132F	R	64	2	25	25	47	47	47	50	8	8	8	8	7	7
13	Italy	2017	Y132F	R	256	2	25	25	47	47	47	50	8	8	8	8	7	7
14	Italy	2017	Y132F	R	64	2	25	25	47	47	47	50	8	8	8	8	7	7
15	Italy	2017	Y132F	R	64	2	25	25	47	47	47	50	8	8	8	8	7	7
16	Italy	2017	Y132F	R	64	2	25	25	47	47	47	50	8	8	8	8	7	7
17	Italy	2017	Y132F	R	128	2	25	25	47	47	47	50	8	8	8	8	7	7
18	Italy	2017	Y132F	R	128	2	25	25	47	47	47	50	8	8	8	8	7	7
19	Italy	2017	Y132F	R	64	2	25	25	47	47	47	50	8	8	8	8	7	7
20	Italy	2017	Y132F	R	32	2	25	25	47	47	47	50	8	8	8	8	7	7
21	Italy	2017	Y132F	R	128	2	25	25	47	47	47	50	8	8	8	8	7	7
22	Italy	2017	Y132F	R	64	2	25	25	47	47	47	50	8	8	8	8	7	7
23	Italy	2016	Y132F	R	64	2	25	25	47	47	47	50	8	8	8	8	7	7
24	Italy	2018	Y132F	R	64	2	25	25	47	47	47	50	8	8	8	8	7	7
25	Italy	2018	Y132F	R	128	2	25	25	47	47	47	50	8	8	8	8	7	7
26	Italy	2018	Y132F	R	128	2	25	25	47	47	47	50	8	8	8	8	7	7
27	Italy	2018	Y132F	R	128	2	25	25	47	47	47	50	8	8	8	8	7	7
28	Italy	2018	Y132F	R	64	2	25	25	47	47	47	50	8	8	8	8	7	7
29	Italy	2018	Y132F	R	256	2	25	25	47	47	47	50	8	8	8	8	7	7
30	Italy	2018	Y132F	R	128	2	25	25	47	47	47	50	8	8	8	8	7	7
31	Italy	2016	Y132F	R	8	2	25	25	47	47	47	50	8	8	8	8	7	7
32	Italy	2015	Y132F	R	128	2	25	25	47	47	47	50	8	8	8	8	7	7
33	Italy	2015	Y132F	R	64	2	25	25	47	47	47	50	8	8	8	8	7	7
34	Italy	2015	Y132F	R	32	2	25	25	47	47	47	50	8	8	8	8	7	7
35	Italy	2019	Y132F	R	64	2	25	25	47	47	47	50	8	8	8	8	7	7
36	Italy	2019	Y132F	R	64	2	25	25	47	47	47	50	8	8	8	8	7	7
37	Italy	2019	Y132F	R	64	2	25	25	47	47	47	50	8	8	8	8	7	7
38	Italy	2019	Y132F	R	64	3	25	25	46	46	47	50	8	8	8	8	7	7
39	Italy	2018	Y132F	R	64	4	25	25	47	75	40	47	8	8	8	8	7	7
40	Italy	2018	Y132F	R	32	5	25	25	47	47	50	56	8	8	8	8	6	7
41	Brazil	2005	—	S	Not available	6	25	25	45	45	38	38	8	8	8	8	7	7
42	Iran	—	—	S	Not available	7	25	25	43	43	38	38	8	8	8	8	7	7
43	Greece	2010	—	S	Not available	8	25	25	44	44	38	38	8	8	8	8	7	7
44	Greece	2012	—	S	Not available	9	25	25	44	44	38	38	2	8	8	8	7	7
45	Iran	—	—	S	Not available	10	22	34	43	43	38	42	8	8	8	8	7	7
46	Iran	—	—	S	Not available	11	22	25	43	43	38	47	8	8	8	8	7	7
47	Iran	—	—	S	Not available	12	25	32	43	43	47	47	8	8	8	8	7	7
48	Brazil	2000	—	S	Not available	13	26	26	53	53	31	45	8	8	8	8	7	7
49	The Netherlands	2008	—	S	Not available	14	26	26	54	58	52	56	8	8	8	8	7	7
50	Brazil	2015	—	S	Not available	15	25	25	24	34	44	44	13	17	8	8	7	7
51	Brazil	2015	—	S	Not available	16	26	26	34	34	44	44	13	17	8	8	7	7
52	Greece	2012	—	S	Not available	17	25	39	41	41	54	54	15	15	8	11	7	7
53	Greece	2013	—	S	Not available	17	25	39	41	41	54	54	15	15	8	11	7	7
54	Greece	2011	—	S	Not available	17	25	39	41	41	54	54	15	15	8	11	7	7
55	The Netherlands	2008	—	S	Not available	18	25	25	37	41	39	39	13	15	8	11	7	7
56	Iran	—	—	S	Not available	19	25	25	30	30	61	61	12	12	8	8	7	7
57	Iran	—	—	S	Not available	20	26	26	30	30	39	39	12	12	8	8	7	7
58	The Netherlands	2008	—	S	Not available	21	14	14	30	30	36	54	12	12	5	8	7	7
59	CBS 6318	—	—	S	Not available	22	24	24	29	29	36	41	12	12	8	8	7	7
60	The Netherlands	2008	—	S	Not available	23	24	26	29	29	35	41	12	12	8	8	7	7
61	The Netherlands	2008	—	S	Not available	24	25	25	29	29	36	43	12	12	8	8	7	7
62	India	2018	Y132F	R	Not available	25	16	25	56	56	43	43	12	12	8	8	7	7
63	Italy	2019	—	S	0.008	26	25	25	30	30	43	43	13	13	8	8	7	7
64	Italy	2019	—	S	0.008	27	25	25	29	34	33	33	12	15	8	15	7	7
65	Italy	2019	—	S	0.008	28	25	25	39	39	33	33	12	12	8	8	7	7
66	Italy	2017	Y132F- R398I	R	128	29	27	27	57	62	42	42	12	12	8	8	7	7
67	Italy	2017	Y132F- R398I	R	128	29	27	27	57	62	42	42	12	12	8	8	7	7
68	Italy	2018	Y132F- R398I	R	128	29	27	27	57	62	42	42	12	12	8	8	7	7
69	Italy	2018	Y132F- R398I	R	128	29	27	27	57	62	42	42	12	12	8	8	7	7
70	Italy	2018	Y132F- R398I	R	64	29	27	27	57	62	42	42	12	12	8	8	7	7
71	Italy	2016	Y132F- R398I	R	128	29	27	27	57	62	42	42	12	12	8	8	7	7
72	Italy	2019	Y132F- R398I	R	64	29	27	27	57	62	42	42	12	12	8	8	7	7
73	Italy	2019	Y132F- R398I	R	128	29	27	27	57	62	42	42	12	12	8	8	7	7
74	Italy	2018	Y132F- R398I	R	128	29	25	27	57	62	42	42	12	15	8	8	7	7
75	Brazil	2015	—	S	Not available	30	27	27	50	50	44	48	12	20	8	8	7	7
76	Italy	2019	—	S	0.016	31	27	27	62	62	50	50	8	8	8	11	7	7
77	Brazil	2006	—	S	Not available	32	26	26	60	60	37	48	12	12	8	14	7	7
78	India	2018	K143R	R	Not available	33	26	26	60	60	37	47	12	12	8	14	7	7
79	Brazil	2007	—	S	Not available	34	26	26	60	60	48	52	12	12	8	14	7	7
80	India	2018	—	S	Not available	35	26	26	40	40	37	47	12	12	8	14	7	7
81	India	2018	—	S	Not available	35	26	26	40	40	37	47	12	12	8	14	7	7
82	India	2018	Y132F	R	Not available	36	26	26	40	60	37	47	12	12	8	14	7	7
83	India	2018	K143R	R	Not available	37	26	26	29	40	37	47	12	12	8	14	7	7
84	Iran	—	—	S	Not available	38	26	26	48	48	48	48	12	12	8	24	7	7
85	Iran	—	—	S	Not available	39	26	26	31	31	47	47	12	12	24	24	7	7
86	Italy	2019	—	S	0.016	40	26	26	32	32	38	38	12	12	11	11	7	7
87	The Netherlands	2008	—	S	Not available	41	19	26	50	50	37	50	12	12	8	8	7	7
88	The Netherlands	2008	—	S	Not available	41	19	26	50	50	37	50	12	12	8	8	7	7
89	The Netherlands	2008	—	S	Not available	42	19	26	50	50	37	49	12	12	8	8	7	7
90	Italy	2019	—	S	0.008	43	19	26	50	55	37	54	12	12	8	8	7	7
91	Greece	2009	—	S	Not available	44	19	26	37	37	49	49	12	12	8	8	7	7
92	Greece	2012	—	S	Not available	45	19	26	48	48	28	28	12	12	8	8	7	7
93	Kuwait	2013	—	S	Not available	46	19	33	32	32	37	44	12	12	8	8	7	7
94	Kuwait	2013	—	S	Not available	47	19	33	32	32	37	39	12	12	6	8	7	7
95	Greece	2006	—	S	Not available	48	19	26	37	37	37	44	2	2	8	8	7	7
96	Austria	2011	—	S	Not available	49	26	27	36	36	40	44	10	12	8	8	7	7
97	Austria	2011	—	S	Not available	50	26	27	36	36	40	40	10	12	8	8	7	7
98	Austria	—	—	S	Not available	51	26	27	99	106	40	44	10	12	8	8	7	7
99	Austria	2011	—	S	Not available	52	26	27	100	106	40	44	10	12	8	8	7	7
100	Austria	—	—	S	Not available	53	26	27	41	41	40	40	15	19	8	8	7	7
101	Austria	—	—	S	Not available	54	26	26	45	45	40	41	10	10	8	8	7	7
102	Austria	—	—	S	Not available	55	26	26	51	51	40	40	10	10	8	8	7	7
103	Austria	—	—	S	Not available	56	23	23	50	50	45	45	10	10	8	8	7	7
104	India	2018	—	S	Not available	57	18	24	29	29	37	37	13	14	8	10	7	7
105	Italy	2019	—	S	0.016	58	26	26	44	44	45	45	7	8	7	8	6	7
106	Italy	2019	—	S	0.016	59	25	25	46	46	38	38	7	8	7	8	6	7
107	Italy	2019	—	S	0.03	60	26	32	51	51	51	54	11	12	7	8	6	7
108	Kuwait	2010	—	S	Not available	61	15	26	38	38	41	51	7	7	6	6	7	7
109	Kuwait	2010	—	S	Not available	62	15	26	38	38	41	41	7	7	6	6	7	7
110	Kuwait	2010	—	S	Not available	63	26	26	38	38	34	34	11	11	6	6	7	7
111	Kuwait	2012	—	S	Not available	64	26	32	32	32	44	44	7	7	6	6	7	7
112	Kuwait	2014	—	S	Not available	65	32	32	38	38	43	43	11	11	6	6	4	7
113	Kuwait	2011	—	S	Not available	66	28	28	54	54	46	48	11	11	6	6	7	7
114	Brazil	2004	—	S	Not available	67	25	32	28	28	32	32	12	12	9	10	8	8
115	India	2018	—	S	Not available	68	25	25	28	28	26	26	12	12	10	10	8	8
